# Supplementary material for: Effects of Nitrogen Fertilizer on Quality Characteristics of Wheat with the Absence of Different Individual High-Molecular-Weight Glutenin Subunits (HMW-GSs)
Source: Int J Mol Sci. 2022 Feb 16;23(4):2178. doi: 10.3390/ijms23042178 (PMC8877987; doi:10.3390/ijms23042178)
Supplement: Supplementary file 1 [file ijms-23-02178-s001.zip]

Archive with 1 entries (1 files):
- ijms-1596138-supplementary.xlsx
