# Supplementary material for: Effects of Nitrogen Fertilizer on Quality Characteristics of Wheat with the Absence of Different Individual High-Molecular-Weight Glutenin Subunits (HMW-GSs)
Source: Int J Mol Sci. 2022 Feb 16;23(4):2178. doi: 10.3390/ijms23042178 (PMC8877987; doi:10.3390/ijms23042178)
Supplement: Supplementary file 1 [file ijms-23-02178-s001.zip › ijms-1596138-supplementary.xlsx]

## Sheet: Table caption
Table	Title
Table S1	Temperature and precipitation in wheat growth seasons of 2016-2017 and 2017-2018.
Table S2	Grain yield and its components of wheat lines with HMW-GS absence under different N treatment from wheat growth seasons of 2016-2017 and 2017-2018.
Table S3	Content of protein in wheat lines with HMW-GS absence under different N treatment from wheat growth seasons of 2016-2017 and 2017-2018.
Table S4	Content of HMW-GS, LMW-GS and individual HMW-GS in wheat lines with HMW-GS absence under different N treatment from wheat growth seasons of 2016-2017 and 2017-2018.

## Sheet: Table S1
Table S1. Temperature and precipitation in wheat growth seasons of 2016-2017 and 2017-2018.
Month	Precipitation		Average temperature
	2016-2017	2017-2018	2016-2017	2017-2018
Oct	308.4	81	18.2	17.1
Nov	95.3999	7.4	11.3	12.2
Dec	65.8	9.5	7.3	5.6
Jan	59.4	106	5.45	2.3
Feb	38.8	44.9	6.4	4.5
Mar	62.9	120.7	10.3	12.2
Apr	128.7	155	17.72	17.9
May	83.8999	142.8	22.58	22.13

## Sheet: Table S2
Table S2. Grain yield and its components of wheat lines with HMW-GS absence under different N treatment from wheat growth seasons of 2016-2017 and 2017-2018.
Treatment	Wheat lines	Spikers per pot		Kernels per spike		1000-kernel weight (g)		Grain yield per pot (g)
		2016-2017	2017-2018	2016-2017	2017-2018	2016-2017	2017-2018	2016-2017	2017-2018
N0	WT	11.10a	12.24a	48.75a	50.59a	36.77b	37.61b	15.23a	18.05a
	Ax1a	11.10a	12.24a	41.09c	41.91c	34.67c	36.49c	13.23b	14.01d
	Bx7a	7.76b	8.90c	46.43b	49.11a	33.83c	34.91d	12.64b	14.60cd
	By8a	8.10b	9.24c	40.36c	42.64c	40.20a	41.04a	11.31c	12.69e
	Dx2a	10.10a	11.24b	45.98b	46.62b	36.10b	36.86bc	15.48a	16.30b
	Dy12a	11.00a	13.00a	40.89c	40.97c	36.76b	37.08bc	15.09a	15.47bc
N120	WT	17.10a	18.24a	53.70a	55.16a	38.13a	40.59a	24.74a	24.86a
	Ax1a	17.00a	17.00b	47.04cd	47.36d	37.58a	39.54ab	19.95c	20.61b
	Bx7a	13.10c	14.24c	50.04b	50.36b	34.79b	35.83c	18.93c	21.85b
	By8a	11.76d	12.90d	48.52bc	49.48bc	38.40a	41.02a	16.83d	17.05c
	Dx2a	15.76b	16.90b	45.68d	48.58cd	37.25a	37.95b	22.42b	23.84a
	Dy12a	16.10ab	17.24ab	46.71d	47.29d	37.71a	39.29ab	24.07a	24.31a
N180	WT	17.18ab	19.48a	53.54a	54.60a	39.05a	39.47ab	31.08a	32.62a
	Ax1a	17.76a	18.90a	47.59c	49.21bc	33.21c	34.87c	20.68d	22.02d
	Bx7a	16.00b	18.00ab	46.29cd	47.91cd	36.81b	38.93b	22.71c	24.45c
	By8a	12.76c	13.90c	45.39d	46.21e	38.29ab	40.77a	19.60d	20.24e
	Dx2a	17.00ab	17.00b	49.64b	49.96b	31.45d	33.11d	24.01c	27.17b
	Dy12a	17.10ab	18.24ab	45.29d	46.77de	39.13a	39.19b	26.30b	26.98b
F-Value	N	504.58**	486.98**	141.47**	124.48**	8.59**	22.5**	905.64**	910.97**
	C	68.12**	67.27**	88.62**	102.65**	45.34**	49.92**	134.08**	146.06**
	N×C	3.56**	5.85**	12.81**	10.75**	17.67**	14.66**	14.25**	12.29**
Different letters in the same N level for different wheat lines indicate a significant difference (p < 0.05). * indicate significance at the level of 0.01.

## Sheet: Table S3
Table S3. Content of protein in wheat lines with HMW-GS absence under different N treatment from wheat growth seasons of 2016-2017 and 2017-2018.
Treatment	Wheat lines	Protein content (%)
		2016-2017	2017-2018
N0	WT	9.45b	9.45b
	Ax1a	9.42b	9.42b
	Bx7a	9.47b	9.47b
	By8a	9.97a	9.97a
	Dx2a	9.36b	9.36b
	Dy12a	9.46b	9.46b
N120	WT	10.70a	10.77c
	Ax1a	10.74a	10.91ab
	Bx7a	10.77a	10.89abc
	By8a	10.75a	11.01a
	Dx2a	10.79a	10.91abc
	Dy12a	10.77a	10.78bc
N180	WT	11.70bc	11.99bc
	Ax1a	11.61bc	11.88c
	Bx7a	11.82bc	12.33ab
	By8a	11.95ab	12.33ab
	Dx2a	11.50c	11.83c
	Dy12a	12.28a	12.65a
Different letters in the same N level for different wheat lines indicate a significant difference (p < 0.05).

## Sheet: Table S4
Table S4. Content of HMW-GS, LMW-GS and individual HMW-GS in wheat lines with HMW-GS absence under different N treatment from wheat growth seasons of 2016-2017 and 2017-2018.
Treatment	Wheat lines	HMW-GS content (mg/g)		LMW-GS content (mg/g)		Ax1 subunit content (mg/g)		Bx7 subunit content (mg/g)		By8 subunit content (mg/g)		Dx2 subunit content (mg/g)		Dy12 subunit content (mg/g)
		2016-2017	2017-2018	2016-2017	2017-2018	2016-2017	2017-2018	2016-2017	2017-2018	2016-2017	2017-2018	2016-2017	2017-2018	2016-2017	2017-2018
N0	WT	4.70a	4.87a	16.20b	17.68b	0.88a	0.91a	1.70a	1.72a	0.61a	0.65b	1.19a	1.34a	1.17a	1.19b
	Ax1a	2.32d	2.40d	18.24a	19.17a	-	-	0.78c	0.84d	0.26d	0.28e	0.70d	0.76d	0.52c	0.58d
	Bx7a	2.68c	2.86c	13.24c	15.05d	0.65b	0.7b	-	-	0.53b	0.58c	0.74d	0.76d	0.75b	0.82c
	By8a	4.70a	4.84a	15.89b	16.75c	0.85a	0.95a	1.43b	1.59b	-	-	1.11b	1.20b	1.15a	1.26a
	Dx2a	2.01e	2.14e	12.06d	12.42e	0.49c	0.53c	0.78c	0.82d	0.31c	0.33d	-	-	0.43d	0.46e
	Dy12a	3.72b	3.91b	18.80a	19.69a	0.66b	0.71b	1.38b	1.49c	0.63a	0.7a	1.00c	1.05c	-	-
N120	WT	6.34a	6.60a	20.35b	20.79c	1.11b	1.26b	1.99a	2.17a	0.96b	1.10b	1.64a	1.84a	1.57a	1.67a
	Ax1a	2.70e	2.74e	20.02b	22.63b	-	-	0.79d	0.82d	0.35d	0.39d	0.89d	0.95e	0.60d	0.66d
	Bx7a	3.78d	3.95d	16.86c	17.83d	0.96c	1.01c	-	-	0.68c	0.76c	1.13c	1.15d	1.01c	1.04c
	By8a	6.12b	6.36b	19.47b	20.24c	1.40a	1.46a	1.63b	1.80b	-	-	1.60a	1.70b	1.41b	1.48b
	Dx2a	2.29f	2.43f	15.01d	16.27e	0.57d	0.64d	0.77d	0.77d	0.38d	0.42d	-	-	0.56d	0.60d
	Dy12a	4.51c	4.76c	22.30a	25.30a	0.61d	0.63d	1.39c	1.57c	1.12a	1.22a	1.29b	1.45c	-	-
N180	WT	7.67a	8.06a	25.98a	27.61b	1.37b	1.48b	2.26a	2.47a	1.32b	1.40b	2.14a	2.32b	1.83a	1.99a
	Ax1a	5.30e	5.50f	26.56a	28.78ab	-	-	1.59e	1.69e	0.72e	0.79e	1.61c	1.72d	1.31b	1.36c
	Bx7a	5.98c	6.03d	20.22c	22.65d	1.06c	1.15c	-	-	1.24c	1.25c	1.81b	1.88c	1.73a	1.90a
	By8a	6.75b	6.92c	23.40b	25.31c	1.50a	1.60a	1.92c	2.08c	-	-	1.71bc	1.90c	1.41b	1.53b
	Dx2a	5.69d	5.87e	19.04c	20.25e	1.49a	1.53ab	1.80d	1.84d	1.00d	1.06d	-	-	1.36b	1.48b
	Dy12a	7.69a	7.79b	27.00a	29.45a	1.09c	1.24c	2.10b	2.21b	2.04a	2.14a	2.21a	2.45a	-	-
Different letters in the same N level for different wheat lines indicate a significant difference (p < 0.05).
